# Supplementary material for: Early social gaze fixation and later inattention and hyperactivity–impulsivity symptoms in children: A longitudinal population‐based cohort study
Source: PCN Rep. 2026 Jul 23;5(3):e70380. doi: 10.1002/pcn5.70380 (PMC13393072; doi:10.1002/pcn5.70380)
Supplement: Supplementary file 1 — Supporting File 1. [file PCN5-5-e70380-s001.xlsx]

## Sheet: Tabel1
	Supplementary Table 1. Basic characteristics and Gazefinder🄬 indices of participants lost to follow-up
		Boys （n=1,890）		Girls （n=1,634）		Total （n=3,524）
	Birth weight
	mean (g)	3055	454.9	2941	430.2	2995	446.2
	Mother's age
	10 ages	4	0.0021164	4	0.00244798	8	0.00227015
	20 ages	593	0.313757	436	0.26683	1029	0.291998
	30 ages	1152	0.609524	1070	0.654835	2222	0.630533
	40 age or more	141	0.0746032	124	0.0758874	265	0.0751986
	Mother's educational attainment
	Up to high school	355	0.42515	305	0.422438	660	0.423892
	More than high school	480	0.57485	417	0.577562	897	0.576108
	Gazefinder® indices (mean±SD)
	Blinking	0.412781	0.160703	0.486366	0.168083	0.465889	0.168509
	Mouth moving	0.202065	0.143009	0.214677	0.146895	0.211167	0.145885
	Silence	0.342813	0.246722	0.366726	0.224534	0.360072	0.230889
	Still face	0.448	0.237543	0.50194	0.218815	0.48693	0.224583
	Talking	0.237523	0.170928	0.244612	0.153787	0.242639	0.158624
	Same size	0.412781	0.160703	0.486366	0.168083	0.465889	0.168509
	Small window	0.356806	0.173971	0.460468	0.187281	0.431621	0.189029
	SD: Standard Deviation
