# Supplementary material for: Early social gaze fixation and later inattention and hyperactivity–impulsivity symptoms in children: A longitudinal population‐based cohort study
Source: PCN Rep. 2026 Jul 23;5(3):e70380. doi: 10.1002/pcn5.70380 (PMC13393072; doi:10.1002/pcn5.70380)
Supplement: Supplementary file 2 — Supporting File 2. [file PCN5-5-e70380-s002.xlsx]

## Sheet: Sheet1
	Supplementary Table 2-1. The duration of eye gaze fixation on social information at age 4 and ADHD-RS percentile score at age 8 among boys using inverse-probability weighting (IPW)
		ADHD-RS Inattention at age 8														ADHD-RS Hyperactivity-impulsivity at age 8
	Boys	Adjusted β*1	(95%CI)					p-value	Adjusted β*2	(95%CI)					p-value	Adjusted β*1	(95%CI)					p-value	Adjusted β*2	(95%CI)					p-value
	[Human face]
	Blinking	-0.425723	(	-9.13947	,	8.28802	)	0.924	0.246161	(	-9.36157	,	9.85389	)	0.96	-2.38697	(	-10.1013	,	5.32737	)	0.544	-1.93492	(	-10.5323	,	6.66242	)	0.659
	Mouth moving	2.93831	(	-9.41164	,	15.2882	)	0.641	4.06872	(	-9.24131	,	17.3788	)	0.549	-3.51227	(	-13.3667	,	6.34216	)	0.485	-3.09714	(	-14.5725	,	8.3782	)	0.597
	Silence	-2.4463	(	-10.9081	,	6.01553	)	0.571	-2.86666	(	-11.9773	,	6.24397	)	0.537	-9.33108	(	-16.1255	,	-2.53668	)	0.007	-10.9479	(	-18.4957	,	-3.40011	)	0.004
	Still face	-10.4046	(	-19.017	,	-1.79227	)	0.018	-12.0692	(	-21.2513	,	-2.88718	)	0.01	-10.4769	(	-18.1503	,	-2.80357	)	0.007	-11.476	(	-19.8345	,	-3.11745	)	0.007
	Talking	-8.16803	(	-19.3461	,	3.01001	)	0.152	-10.3033	(	-22.661	,	2.05443	)	0.102	-10.4357	(	-20.144	,	-0.727313	)	0.035	-13.2407	(	-23.5908	,	-2.89057	)	0.012
	[People & Geometory]
	Same size	-18.4844	(	-30.0713	,	-6.89759	)	0.002	-20.8645	(	-33.312	,	-8.41694	)	0.001	-15.1434	(	-26.4258	,	-3.86098	)	0.009	-17.4646	(	-29.5053	,	-5.42381	)	0.004
	Small window	-17.1859	(	-27.6408	,	-6.73094	)	0.001	-19.9187	(	-31.0436	,	-8.79384	)	<0.001	-16.5407	(	-26.2901	,	-6.7914	)	0.001	-17.7508	(	-28.0182	,	-7.48338	)	0.001
	Bold: p<0.05, Adjusted β1: Adjusted by birth weight, Adjusted β2: Adjusted by birth weight, mother's age and mother's educational attainment
	Supplementary Table 2-2. The duration of eye gaze fixation on social information at age 4 and ADHD-RS percentile score at age 8 among girls using inverse-probability weighting (IPW)
		ADHD-RS Inattention at age 8														ADHD-RS Hyperactivity-impulsivity at age 8
	Girls	Adjusted β*1	(95%CI)					p-value	Adjusted β*2	(95%CI)					p-value	Adjusted β*1	(95%CI)					p-value	Adjusted β*2	(95%CI)					p-value
	[Human face]
	Blinking	-5.11123	(	-13.6659	,	3.44339	)	0.242	-0.380082	(	-10.456	,	9.69588	)	0.941	-1.40713	(	-7.81658	,	5.00232	)	0.667	1.51449	(	-5.65584	,	8.68483	)	0.679
	Mouth moving	-5.49469	(	-16.2338	,	5.24438	)	0.316	-5.72055	(	-17.1709	,	5.7298	)	0.327	1.24014	(	-7.96649	,	10.4468	)	0.792	2.0779	(	-7.88697	,	12.0428	)	0.683
	Silence	-3.64889	(	-12.1314	,	4.83359	)	0.399	-0.364043	(	-9.77226	,	9.04417	)	0.94	2.51851	(	-3.94607	,	8.98308	)	0.445	5.19189	(	-1.85946	,	12.2432	)	0.149
	Still face	-3.28543	(	-11.3922	,	4.82135	)	0.427	0.53917	(	-8.25813	,	9.33647	)	0.904	-3.25102	(	-9.80298	,	3.30095	)	0.331	0.638324	(	-6.65461	,	7.93126	)	0.864
	Talking	-4.54184	(	-13.5107	,	4.42706	)	0.321	-3.3794	(	-13.0527	,	6.29393	)	0.494	-0.752044	(	-8.66246	,	7.15837	)	0.852	1.90916	(	-6.95058	,	10.7689	)	0.673
	[People & Geometory]
	Same size	-17.2799	(	-29.1358	,	-5.42414	)	0.004	-9.79295	(	-23.3422	,	3.7563	)	0.157	-5.55678	(	-14.885	,	3.77149	)	0.243	-0.126104	(	-10.3559	,	10.1037	)	0.981
	Small window	-17.4562	(	-26.5122	,	-8.40026	)	<0.001	-12.3969	(	-22.5491	,	-2.2446	)	0.017	-12.9538	(	-21.2865	,	-4.6212	)	0.002	-9.00426	(	-17.9854	,	-0.0231308	)	0.049
	Bold: p<0.05, Adjusted β1: Adjusted by birth weight, Adjusted β2: Adjusted by birth weight, mother's age and mother's educational attainment
