# Supplementary material for: Early social gaze fixation and later inattention and hyperactivity–impulsivity symptoms in children: A longitudinal population‐based cohort study
Source: PCN Rep. 2026 Jul 23;5(3):e70380. doi: 10.1002/pcn5.70380 (PMC13393072; doi:10.1002/pcn5.70380)
Supplement: Supplementary file 3 — Supporting File 3. [file PCN5-5-e70380-s003.xlsx]

## Sheet: Supplementary Tabel3
	Supplementary Table 3. Range of ASHD-RS percentile score
		Boys （n=1,523）		Girls （n=1,520）
	[Inattention]
	25 percentile	441	0.28956	467	0.307237
	50 percentile	237	0.155614	318	0.209211
	75 percentile	469	0.307945	498	0.327632
	92 percentile	274	0.179908	164	0.107895
	93 percentile or higher	102	0.0669731	73	0.0480263
	[Hyperactivity-impulsivity]
	25 percentile	573	0.376231	510	0.335526
	50 percentile	368	0.241628	554	0.364474
	75 percentile	346	0.227183	308	0.202632
	92 percentile	204	0.133946	82	0.0539474
	93 percentile or higher	32	0.0210112	66	0.0434211
